# Supplementary material for: Nutrition Recommendations for People Living After Cancer: A Systematic Review and Critical Appraisal of Clinical Practice Guidelines
Source: Nutrients. 2026 May 9;18(10):1516. doi: 10.3390/nu18101516 (PMC13210353; doi:10.3390/nu18101516)
Supplement: Supplementary file 1 [file nutrients-18-01516-s001.zip]

Archive with 2 entries (2 files):
- Supplementary table S3 AGREE II and AGREE-REX raw data.xlsx
- Supplementary tables and figures.pdf
