# Supplementary material for: Nutrition Recommendations for People Living After Cancer: A Systematic Review and Critical Appraisal of Clinical Practice Guidelines
Source: Nutrients. 2026 May 9;18(10):1516. doi: 10.3390/nu18101516 (PMC13210353; doi:10.3390/nu18101516)
Supplement: Supplementary file 1 [file nutrients-18-01516-s001.zip › Supplementary table S3 AGREE II and AGREE-REX raw data.xlsx]

## Sheet: Table S3 raw data
CPG identification			Assessors	AGREE-II Instrument																														AGREE-REX (Recommendation EXcellence) Instrument
				Domain 1. Scope and Purpose			Domain 2. Stakeholder Involvement			Domain 3. Rigour of Development								Domain 4. Clarity of Presentation			Domain 5. Applicability				Domain 6. Editorial Independence		Totals
Guideline developer	Year Published	Title		1. The overall objective(s) of the guideline is (are) specifically described	2. The health question(s) covered by the guideline is (are) specifically described	3. The population (patients, public, etc.) to whom the guidelines is meant to apply is specifically described	4. The guideline development group includes individuals from all relevant professional groups	5. The views and preferences of the target population (patients, public, etc.) have been sought	6. The target users of the guideline are clearly defined	7. Systematic methods were used to search for evidence	8. The criteria for selecting the evidence are clearly described	9. The strengths and limitations of the body of evidence are clearly described	10. The methods for formulating the recommendations are clearly described	11. The health benefits, side effects, and risks have been considered in formulating the recommendations	12. There is an explicit link between the recommendations and the supporting evidence	13. The guideline has been externally reviewed by experts prior to its publication	14. A procedure for updating the guideline is provided	15. The recommendations are specific and unambiguous	16. The different options for management of the condition or health issue are clearly presented	17. Key recommendations are clearly identifiable	18. The guideline describes facilitators and barriers to its application	19. The guideline provides advice and/or tools on how the recommendations can be put into practice	20. The potential resource implications of applying the recommendations have been considered	21. The guideline presents monitoring and/or auditing criteria	22. The views of the funding body have not influenced the content of the guideline	23. Competing interests of guideline development group members have been recorded and addressed	Domain 1 subtotal	Domain 2 subtotal	Domain 3 subtotal	Domain 4 subtotal	Domain 5 Subtotal	Domain 6 Subtotal	Overall total	Item 1. Evidence	Item 2. Applicability to Target Users	Item 3. Applicability to Patients/Populations	Item 4. Values and Preferences of Target Users	Item 5. Values and Preferences of Patients/Populations	Item 6. Values and Preferences of Policy/Decision-Makers	Item 7. Values and Preferences of Guideline Developers	Item 8. Purpose	Item 9. Local Application and Adoption	TOTAL	Recommended for use in appropriate setting?
American Academy of Family Physicians	2023	Care of Cancer Survivors: Nutrition and Physical Activity	L.D., N.M.D.	5	7	9	6	2	7	4	3	8	4	10	10	3	2	11	7	9	4	7	2	4	14	7	21	15	44	27	17	21	145	7	8	7	3	4	3	3	5	4	44	No
American Cancer Society (ACS)	2001	Nutrition during and after cancer treatment: a guide for informed choices by cancer survivors	L.D., N.M.D.	8	8	12	11	6	8	3	5	6	3	8	9	3	3	11	12	10	3	7	2	3	14	7	28	25	40	33	15	21	162	5	7	7	6	4	3	3	5	3	43	No
	2003	Nutrition and physical activity during and after cancer treatment: an American Cancer Society guide for informed choices	L.D., N.M.D.	11	12	12	13	4	13	4	3	9	6	9	9	3	2	12	12	11	2	4	2	3	14	7	35	30	45	35	11	21	177	9	8	7	7	4	3	3	6	3	50	Yes, with modifications
	2006	Nutrition and physical activity during and after cancer treatment: an American Cancer Society guide for informed choices	L.D., N.M.D.	13	12	12	12	4	11	7	8	9	8	11	10	3	2	12	11	9	3	4	2	5	14	7	37	27	58	32	14	21	189	9	7	6	4	5	3	3	6	4	47	No
	2014	American Cancer Society Prostate Cancer Survivorship Care Guidelines	L.D., N.M.D.	8	10	8	13	3	10	10	11	11	11	12	12	4	7	11	13	9	5	5	3	6	14	14	26	26	78	33	19	28	210	10	12	6	5	4	4	5	11	5	62	Yes, with modifications
	2015	American Cancer Society Colorectal Cancer Survivorship Care Guidelines	L.D., N.M.D.	13	13	13	13	3	13	12	12	13	11	11	12	10	7	13	12	13	8	6	3	9	14	14	39	29	88	38	26	28	248	12	12	8	7	4	3	10	10	5	71	Yes
	2016	American Cancer Society Head and Neck Cancer Survivorship Care Guideline	L.D., N.M.D.	12	13	13	13	4	13	12	12	13	11	11	12	10	7	12	11	10	6	5	3	5	14	14	38	30	88	33	19	28	236	12	12	8	8	5	3	10	9	5	72	Yes
	2022	American Cancer Society nutrition and physical activity guideline for cancer survivors	L.D., N.M.D.	14	14	13	14	6	14	14	14	13	13	12	13	6	5	13	13	13	11	11	10	7	14	14	41	34	90	39	39	28	271	13	10	8	5	6	5	11	11	8	77	Yes
	2022	Nutrition, Physical Activity, Body Weight and Cancer Survivorship	L.D., N.M.D.	13	12	13	13	6	13	9	8	11	9	11	12	7	3	13	13	13	12	13	11	8	14	8	38	32	70	39	44	22	245	10	12	10	10	6	4	4	11	8	75	Yes
American Cancer Society/American Society for Clinical Oncology (ACS/ASCO)	2016	American Cancer Society/American Society for Clinical Oncology Breast Cancer Survivorship Care Guideline	L.D., J.K.	14	14	14	12	9	13	13	12	13	12	14	14	14	11	12	14	14	10	9	8	9	14	14	42	34	103	40	36	28	283	14	13	12	12	11	7	11	14	8	102	Yes
American Dental Association	2012	Dietary and nutritional needs of patients after therapy for head and neck cancer	L.D., J.K.	6	7	10	11	2	5	2	2	3	2	10	8	4	2	10	8	9	8	3	4	4	14	14	23	18	33	27	19	28	148	7	6	6	2	2	7	8	8	7	53	No
American Society of Clinical Oncology (ASCO)	2015	American Society of Clinical Oncology Position Statement on Obesity and Cancer	L.D., J.K.	11	14	14	9	10	10	14	13	12	12	13	13	11	4	14	12	13	12	10	13	10	14	14	39	29	92	39	45	28	272	13	9	10	10	9	11	5	13	5	85	Yes, with modifications
	2019	Management of Osteoporosis in Survivors of Adult Cancers With Nonmetastatic Disease: ASCO Clinical Practice Guideline	L.D., J.K.	14	14	14	10	4	14	14	14	8	13	12	13	7	2	14	11	13	8	8	8	8	14	13	42	28	83	38	32	27	250	13	11	8	3	3	5	6	12	6	67	Yes, with modifications
European Head and Neck Society	2022	European Head and Neck Society recommendations for head and neck cancer survivorship care	L.D., J.K.	14	13	14	12	4	14	14	14	13	14	12	14	14	7	14	13	11	13	9	7	12	14	14	41	30	102	38	41	28	280	14	14	11	8	3	10	11	12	8	91	Yes
European Society for Clinical Nutrition and Metabolism (ESPEN)	2017	ESPEN guidelines on nutrition in cancer patients	L.D., J.K.	12	11	13	12	11	12	10	10	9	10	11	11	11	2	12	12	11	11	5	5	9	11	11	36	35	74	35	30	22	232	9	11	8	11	6	7	7	11	6	76	Yes, with modifications
	2021	ESPEN practical guideline: Clinical Nutrition in cancer	L.D., E.N.G.	11	8	9	8	4	5	9	9	11	7	5	12	6	2	12	10	12	5	6	5	5	9	6	28	17	61	34	21	15	176	10	10	7	7	4	2	3	5	4	52	Yes, with modifications
European Society for Medical Oncology (SEOM)	2018	SEOM clinical guidelines on nutrition in cancer patients (2018)	L.D., E.N.G.	8	10	11	13	5	6	10	11	11	11	12	12	7	4	12	10	10	7	8	4	9	12	8	29	24	78	32	28	20	211	10	8	8	6	5	3	6	10	7	63	Yes
National Comprehensive Cancer Network (NCCN)	2014	Survivorship: nutrition and weight management, Version 2.2014. Clinical practice guidelines in oncology	L.D., E.N.G.	13	12	14	13	4	12	5	5	7	4	10	12	6	5	13	12	13	7	5	3	6	12	12	39	29	54	38	21	24	205	10	12	11	6	5	3	7	12	8	74	Yes
	2022	NCCN Guidelines Insights: Survivorship, Version 1.2022	L.D., E.N.G.	11	12	13	13	4	11	6	7	10	5	12	12	6	4	13	13	13	10	11	5	6	13	8	36	28	62	39	32	21	218	12	11	11	6	6	3	5	14	10	78	Yes
	2025	NCCN Guidelines Insights: Survivorship, Version 2.2025	L.D., E.N.G.	11	12	9	12	4	6	10	10	9	11	12	11	9	5	13	12	13	10	9	6	8	11	10	32	22	77	38	33	21	223	11	10	7	9	4	2	9	11	7	70	Yes, with modifications
SNFGE, FFCD, GERCOR, UNICANCER, SFCD, SFED, SFRO, ACHBT, AFC, SFP-APA, SFNCM, AFSOS	2021	Nutrition and physical activity: French intergroup clinical practice guidelines for diagnosis, treatment and follow-up (SNFGE, FFCD, GERCOR, UNICANCER, SFCD, SFED, SFRO, ACHBT, AFC, SFP-APA, SFNCM, AFSOS	L.D., E.N.G.	13	13	14	11	11	12	13	13	13	13	13	14	10	8	11	10	12	6	6	7	5	11	4	40	34	97	33	24	15	243	13	11	10	10	9	7	6	13	9	88	Yes
World Cancer Research Fund (WCRF)	n.d.	Diet, nutrition, physical activity and body weight for people living with and beyond breast cancer	L.D., E.N.G.	8	9	11	6	4	10	11	8	9	8	9	11	7	9	11	8	9	7	7	5	5	13	6	28	20	72	28	24	19	191	10	10	9	7	2	12	6	11	6	73	Yes, with modifications
World Cancer Research Fund/American Institute for Cancer Research (WCRF/AICR)	2020	The World Cancer Research Fund/American Institute for Cancer Research Third Expert Report on Diet, Nutrition, Physical Activity, and Cancer: Impact and Future Directions	L.D., E.N.G.	5	4	5	1	2	7	7	5	7	5	3	7	2	5	6	6	3	3	2	2	2	7	3	14	10	41	15	9	10	99	6	5	4	6	1	7	1	7	1	136	Yes, with modifications
